# Supplementary material for: Anchoring of FRET Sensors—A Requirement for Spatiotemporal Resolution
Source: Sensors (Basel). 2016 May 16;16(5):703. doi: 10.3390/s16050703 (PMC4883394; doi:10.3390/s16050703)
Supplement: Supplementary file 1 [file sensors-16-00703-s001.zip]

Archive with 4 entries (3 files):
- sensors-16-00703-supplemenatry - update/
- sensors-16-00703-supplemenatry - update/sensors-16-00703-supplemenatry.pdf
- sensors-16-00703-supplemenatry - update/sensors-16-00703-Video S1-taFS.avi
- sensors-16-00703-supplemenatry - update/sensors-16-00703-Video S2-naFS.avi
